# Supplementary material for: Compartment Model Predicts VEGF Secretion and Investigates the Effects of VEGF Trap in Tumor-Bearing Mice
Source: Front Oncol. 2013 Jul 30;3:196. doi: 10.3389/fonc.2013.00196 (PMC3727077; doi:10.3389/fonc.2013.00196)
Supplement: Supplementary file 1 [file 42104_Finley_DataSheet1.XLSX]

## Sheet: Two-compartment optimization
Fitted tumor secretion rates from optimization of two-compartment model
	Average-growing
Run number	Normal secretion rate (molecules/cell/s)	EC secretion rate (molecules/cell/s)	Clearance rate of VEGF Trap (s-1)	Clearance rate of mVEGF/VEGF Trap (s-1)	Binding affinity of VEGF Trap (pM)
1	0.00167352	0.0569784	1.3301e-05	2.4502e-06	0.289832
2	0.000523168	0.0584442	1.33519e-05	2.41159e-06	0.294267
3	0.00203564	0.0576294	1.32804e-05	2.52628e-06	0.288943
4	1.77947e-05	0.058983	1.33626e-05	2.40917e-06	0.293665
5	0.00207759	0.0554698	1.34804e-05	2.2513e-06	0.298664
6	0.00131495	0.0567829	1.32835e-05	2.42375e-06	0.288201
7	0.0129695	0.0443637	1.32697e-05	2.46964e-06	0.28954
8	0.00185649	0.0590619	1.30095e-05	2.78647e-06	0.275485
9	0.000657464	0.0622833	1.2927e-05	2.88543e-06	0.282014
10	0.000784647	0.0597814	1.30653e-05	2.72135e-06	0.279388
11	0.000474028	0.0573184	1.35642e-05	2.17259e-06	0.30711
12	0.00104982	0.0569051	1.34472e-05	2.29834e-06	0.295536
13	0.000273668	0.0589976	1.33322e-05	2.45935e-06	0.291686
14	0.00383589	0.0541772	1.34613e-05	2.29861e-06	0.299064
15	0.000224074	0.0608622	1.28324e-05	2.98061e-06	0.256124
16	0.000212469	0.0586868	1.33627e-05	2.40426e-06	0.291395
17	8.42277e-07	0.0592703	1.33816e-05	2.40367e-06	0.295796
18	0.00660188	0.0518674	1.32064e-05	2.57442e-06	0.280362
19	0.000978956	0.0576789	1.34719e-05	2.30968e-06	0.298862
20	0.00494212	0.0536106	1.32292e-05	2.53845e-06	0.285293
MEAN	0.00212522	0.0569576	1.3281e-05	2.48876e-06	0.289061
STANDARD DEVIATION	0.00308488	0.00384996	1.92375e-07	2.11219e-07	0.0109204

## Sheet: Three-compartment optimization
Fitted tumor secretion rates from optimization of three-compartment model
		Average-growing					Fast-growing
Tumor type	Run number	Normal secretion rate (molecules/cell/s)	EC secretion rate (molecules/cell/s)	Tumor secretion rate (molecules/cell/s)	WSSR		Normal secretion rate (molecules/cell/s)	EC secretion rate (molecules/cell/s)	Tumor secretion rate (molecules/cell/s)	WSSR
A673 rhabdomyosarcoma	1	0.0166085	2.44294e-05	0.00927116	1.2747		0.000654741	0.01979	0.00685899	1.25223
	2	0.0162706	0.000428615	0.00926981	1.27471		0.00294204	0.0169731	0.00686238	1.2522
	3	0.0166004	2.35198e-05	0.00927309	1.2747		0.00451694	0.0150778	0.00688517	1.25218
	4	0.016637	1.27357e-06	0.00927278	1.2747		0.00791695	0.0109487	0.00685658	1.25223
	5	0.0100693	0.00808385	0.00927911	1.27473		0.0167519	6.91791e-05	0.00685703	1.25212
	6	0.00221138	0.0178026	0.00927191	1.27482		0.0167502	2.4281e-05	0.00687397	1.25207
	7	0.0016125	0.0185418	0.00927188	1.27482		0.0104653	0.00782311	0.00696404	1.25287
	8	0.0166085	2.78034e-05	0.00927364	1.2747		1.09659e-06	0.0205871	0.00685695	1.25224
	9	0.0116058	0.00619256	0.00927927	1.27472		0.0167444	2.38409e-05	0.00686993	1.25207
	10	0.0162997	0.000384568	0.00929382	1.27468		0.0167808	1.01983e-06	0.00685734	1.2521
	11	0.0155795	0.00135261	0.00927216	1.27473		0.0164249	0.000415054	0.00687466	1.25207
	12	0.0163849	0.000305237	0.00928571	1.27468		0.00714443	0.0118171	0.00695225	1.25267
	13	0.0101821	0.00794507	0.00927745	1.27473		0.0108601	0.0073213	0.00697093	1.25297
	14	0.000100836	0.0203555	0.00927238	1.27481		0.0076267	0.0113021	0.00685674	1.25222
	15	0.00172495	0.0183627	0.00927226	1.2748		0.00692738	0.012084	0.00689044	1.25216
	16	0.0166337	1.58993e-06	0.00947706	1.27643		0.0167848	1.05933e-05	0.00685715	1.25211
	17	0.00108107	0.019147	0.00928386	1.27479		0.00014113	0.0204199	0.00685695	1.25224
	18	0.00489916	0.0144472	0.00929555	1.27476		0.00842107	0.0102524	0.00687674	1.25213
	19	0.0162932	0.000404818	0.00927369	1.2747		0.016744	2.37197e-05	0.00686951	1.25207
	20	0.00400043	0.0156001	0.00928721	1.27478		0.00319605	0.0166695	0.00685703	1.25222
	MEAN	0.0105702	0.00747165	0.00928769			0.00938975	0.00908169	0.00688024
	STANDARD DEVIATION	0.0066674	0.00821965	4.52273e-05			0.00628141	0.00771046	3.69686e-05
HT1080 fibrosarcoma	1	0.0137486	2.94691e-05	0.022916	0.65192		0.0135707	0.000367349	0.0169136	0.650008
	2	0.0137416	4.07855e-05	0.0229159	0.651922		0.00156979	0.0151072	0.0169656	0.650056
	3	0.0107633	0.00373092	0.0229972	0.652004		0.0139374	2.71026e-05	0.0169652	0.650041
	4	0.0134441	0.000381484	0.022799	0.652049		0.013557	0.000386415	0.016969	0.649954
	5	8.18215e-07	0.0169586	0.0229154	0.6521		3.87894e-06	0.0171346	0.0169649	0.650193
	6	0.0138479	0.00068728	0.0240582	0.667721		0.00738638	0.00797271	0.0169654	0.650004
	7	0.0136368	0.000166582	0.0229164	0.65192		9.4056e-05	0.0170095	0.0170463	0.650227
	8	0.00729519	0.00797494	0.0229161	0.652005		9.14496e-07	0.0170898	0.016965	0.650109
	9	1.16879e-06	0.0169613	0.0229154	0.652103		0.000284471	0.0166976	0.0169651	0.650072
	10	0.00902428	0.00584477	0.0229159	0.651983		0.00521272	0.0106493	0.0169652	0.650027
	11	1.23628e-06	0.0169852	0.0229153	0.652113		2.87076e-06	0.0170326	0.0169652	0.650074
	12	0.0137743	9.75001e-07	0.0229159	0.651922		0.013948	1.19995e-06	0.0169652	0.650019
	13	2.84726e-05	0.0169195	0.0229155	0.652099		0.013572	0.000365789	0.0169113	0.650013
	14	0.0137102	7.62215e-05	0.0229161	0.65192		0.0036989	0.0124957	0.0169657	0.650038
	15	1.56382e-06	0.0169749	0.0229153	0.652107		0.00443539	0.0115993	0.0169652	0.650034
	16	9.50407e-07	0.0170661	0.0229151	0.652244		0.0137689	0.00017286	0.0170352	0.650004
	17	0.00525281	0.0105028	0.0229155	0.652035		0.0133197	0.000695409	0.0169655	0.649953
	18	0.00318158	0.0130646	0.022916	0.652069		0.0135587	0.000383463	0.0169232	0.649993
	19	0.0134284	0.000403211	0.0229081	0.65193		0.0135581	0.000384505	0.0169479	0.649966
	20	3.06419e-05	0.0169163	0.0229155	0.652101		1.11878e-06	0.0170696	0.016965	0.650088
	MEAN	0.0072457	0.0080843	0.0229707			0.00727406	0.0081321	0.0169647
	STANDARD DEVIATION	0.00620937	0.0076157	0.000258047			0.00621973	0.00764254	3.17157e-05

## Sheet: Experimental VEGF concentration
Experimental data for tumor and plasma VEGF from mouse in vivo studies
Reference	Year	Cancer	Tumor Size (cm3)	VEGF isoform	Method	VEGF source	[VEGF]	Std. Dev.	Units	[VEGF] (pM)	Std. Dev.
Liang et al., 2006	2006	HM-7	0.5	mVEGF 164	ELISA	Tumor	35	9	pg/mg	131.911	131.911
Liang et al., 2006	2006	A673	0.15-0.2	mVEGF 164	ELISA	Tumor	15	4	pg/mg	56.5333	146.987
Liang et al., 2006	2006	HPAC	0.15-0.2	mVEGF 164	ELISA	Tumor	147	60	pg/mg	554.027	113.067
Liang et al., 2006	2006	HM-7	0.5	hVEGF	ELISA	Tumor	1802	35	pg/mg	6791.54	33.92
Liang et al., 2006	2006	A673	0.15-0.2	hVEGF	ELISA	Tumor	163	39	pg/mg	614.329	15.0756
Liang et al., 2006	2006	HPAC	0.15-0.2	hVEGF	ELISA	Tumor	116	30	pg/mg	437.191	226.134
Edwards et al., 2008	2008	U87MG	0.549	hVEGF	ELISA	Tumor	70000	7741.94	pg/mg	263822	29178.5
Hendriksen et al., 2009	2009	E106	0.00421	hVEGF 165, 121	ELISA	Tumor	985.88	1309.4	pg/mg	3715.67	4934.98
Hendriksen et al., 2009	2009	E106	0.0326685	hVEGF 165, 121	ELISA	Tumor	1319.78	1319.7	pg/mg	4974.1	4973.8
Hendriksen et al., 2009	2009	E106	0.112603	hVEGF 165, 121	ELISA	Tumor	2239.91	3089.28	pg/mg	8441.97	11643.2
Hendriksen et al., 2009	2009	E106	0.268556	hVEGF 165, 121	ELISA	Tumor	4393.84	5020.89	pg/mg	16559.9	18923.2
Hendriksen et al., 2009	2009	E106	0.524392	hVEGF 165, 121	ELISA	Tumor	7215.27	8651.25	pg/mg	27193.6	32605.6
Fedorova et al., 2011	2011	SKOV3	n/a	hVEGF	ELISA	Tumor	5.2	-	pg/mg	19.5982	-
Fedorova et al., 2011	2011	SKOV3	n/a	hVEGF	ELISA	Tumor	5.86667	-	pg/mg	22.1108	-
Fedorova et al., 2011	2011	SKOV3	n/a	hVEGF	ELISA	Tumor	7.46667	-	pg/mg	28.141	-
Fedorova et al., 2011	2011	SKOV3	n/a	hVEGF	ELISA	Tumor	12.8667	-	pg/mg	48.493	-
Yamashita et al., 2012	2012	COL 16 JCK	0.3-0.5	hVEGF	ELISA	Tumor	4430	991	pg/mg	16696.2	3734.97
Yamashita et al., 2012	2012	SC 08 JCK	0.3-0.5	hVEGF	ELISA	Tumor	2330	402	pg/mg	8781.51	1515.09
Yamashita et al., 2012	2012	GXF97	0.3-0.5	hVEGF	ELISA	Tumor	1950	753	pg/mg	7349.33	2837.98
Yamashita et al., 2012	2012	MKN 45	0.3-0.5	hVEGF	ELISA	Tumor	1560	310	pg/mg	5879.47	1168.36
Yamashita et al., 2012	2012	CXF280	0.3-0.5	hVEGF	ELISA	Tumor	1480	290	pg/mg	5577.96	1092.98
Yamashita et al., 2012	2012	SC09JCK	0.3-0.5	hVEGF	ELISA	Tumor	1020	163	pg/mg	3844.27	614.329
Yamashita et al., 2012	2012	4 1ST	0.3-0.5	hVEGF	ELISA	Tumor	706	106	pg/mg	2660.84	399.503
Yamashita et al., 2012	2012	MKN 28	0.3-0.5	hVEGF	ELISA	Tumor	577	285	pg/mg	2174.65	1074.13
Yamashita et al., 2012	2012	SC 10 JCK	0.3-0.5	hVEGF	ELISA	Tumor	760	80.2	pg/mg	2864.36	302.265
Yamashita et al., 2012	2012	NCI-N87	0.3-0.5	hVEGF	ELISA	Tumor	171	52.5	pg/mg	644.48	197.867
Keyes et al., 2003	2003	H82	n/a	hVEGF	Multiplexed Assay	Plasma	3.11611	7.45	pg/mL	0.0692469	0.234802
Keyes et al., 2003	2003	H460	n/a	hVEGF	Multiplexed Assay	Plasma	2.81404	10.2485	pg/mL	0.0625342	0.290279
Keyes et al., 2003	2003	GC3	n/a	hVEGF	Multiplexed Assay	Plasma	12.6479	22.1387	pg/mL	0.281064	0.773036
Keyes et al., 2003	2003	HCT116	n/a	hVEGF	Multiplexed Assay	Plasma	49.4424	77.3784	pg/mL	1.09872	2.81824
Keyes et al., 2003	2003	HT29	n/a	hVEGF	Multiplexed Assay	Plasma	162.328	199.839	pg/mL	3.60729	8.04815
Keyes et al., 2003	2003	SW480	n/a	hVEGF	Multiplexed Assay	Plasma	44.7704	112.427	pg/mL	0.994897	3.49327
Keyes et al., 2003	2003	SW2	n/a	hVEGF	Multiplexed Assay	Plasma	234.453	236.617	pg/mL	5.21006	10.4682
Keyes et al., 2003	2003	Caki-1	n/a	hVEGF	Multiplexed Assay	Plasma	216.302	301.162	pg/mL	4.80672	11.4992
Keyes et al., 2003	2003	HS746T	n/a	hVEGF	Multiplexed Assay	Plasma	17.5924	29.1345	pg/mL	0.390942	1.03838
Keyes et al., 2003	2003	MDA-MB-468	n/a	hVEGF	Multiplexed Assay	Plasma	1.00957	0.07296	pg/mL	0.0224349	0.0240562
Keyes et al., 2003	2003	MX-1	n/a	hVEGF	Multiplexed Assay	Plasma	14.347	41.5863	pg/mL	0.318822	1.24296
Keyes et al., 2003	2003	Calu-6	n/a	hVEGF	Multiplexed Assay	Plasma	4.25436	20.955	pg/mL	0.0945413	0.560208
References
1. Edwards, L.A., Woo, J., Huxham, L.A., Verreault, M., Dragowska, W.H., Chiu, G., Rajput, A., Kyle, A.H., Kalra, J., Yapp, D., Yan, H., Minchinton, A.I., Huntsman, D., Daynard, T., Waterhouse, D.N., Thiessen, B., Dedhar, S., and Bally, M.B. (2008). Suppression of VEGF secretion and changes in glioblastoma multiforme microenvironment by inhibition of integrin-linked kinase (ILK). Mol. Cancer Ther…
2. Fedorova, A., Zobel, K., Gill, H.S., Ogasawara, A., Flores, J.E., Tinianow, J.N., Vanderbilt, A.N., Wu, P., Meng, Y.G., Williams, S.-P., Wiesmann, C., Murray, J., Marik, J., and Deshayes, K. (2011). The development of peptide-based tools for the analysis of angiogenesis. Chem. Biol. 18, 839-845.
3. Hendriksen, E.M., Span, P.N., Schuuring, J., Peters, J.P.W., Sweep, F.C.G.J., Van Der Kogel, A.J., and Bussink, J. (2009). Angiogenesis, hypoxia and VEGF expression during tumour growth in a human xenograft tumour model. Microvasc. Res. 77, 96-103.
4. Keyes, K.A., Mann, L., Cox, K., Treadway, P., Iversen, P., Chen, Y.-F., and Teicher, B.A. (2003). Circulating angiogenic growth factor levels in mice bearing human tumors using Luminex Multiplex technology. Cancer Chemother. Pharmacol. 51, 321-327.
5. Liang, W.-C., Wu, X., Peale, F.V., Lee, C.V., Meng, Y.G., Gutierrez, J., Fu, L., Malik, A.K., Gerber, H.-P., Ferrara, N., and Fuh, G. (2006). Cross-species vascular endothelial growth factor (VEGF)-blocking antibodies completely inhibit the growth of human tumor xenografts and measure the contribution of stromal VEGF. J. Biol. Chem. 281, 951-961.
6. Yamashita-Kashima, Y., Fujimoto-Ouchi, K., Yorozu, K., Kurasawa, M., Yanagisawa, M., Yasuno, H., and Mori, K. (2012). Biomarkers for antitumor activity of bevacizumab in gastric cancer models. BMC Cancer 12.
Notes
All units are converted to pM using protein to fat-free tissue ratio 160 mg protein/g tissue, tissue density of 1.06 g/mL, and 45 kDa for the mass of VEGF. Experimental data given in pg/mg is converted to pM by the conversion factor : (protein to tissue density)(tissue density)(mass of VEGF)-1. Data given in pg/mL is converted to pM by conversion factor : (mass of VEGF)-1.
